# Supplementary material for: Baseline seabed habitat and biotope mapping for a proposed marine reserve
Source: PeerJ. 2015 Dec 10;3:e1446. doi: 10.7717/peerj.1446 (PMC4690383; doi:10.7717/peerj.1446)
Supplement: Data S1 — Raw data for Great Barrier Island biotope and substrata mapping. [file peerj-03-1446-s001.xlsx]

## Sheet: taxa data
	1	2	3	4	6	10	11	13	16	17	20	21	23	26	27	30	33	35	38	40	5	7	8	9	12	15	18	25	28	36	42	43	45	50	53	37	31	34	32	46	47	48	49	51	52	54	55	56	57
	1c	2c	3c	4c	6L	10L	11c	13L	16c	17c	20c	21L	23L	26c	27c	30g	33g	35c	38c	40c	5c	7L	8c	9L	12c	15L	18L	25L	28g	36c	42c	43c	45L	50L	53c	37g	31g	34g	32L	46L	47L	48L	49L	51L	52L	54L	55L	56L	57L
Depth_range (m)	90	120	135	140	113	100	95	105	100	138	95	102	99	110	150	96	125	95	155	85	155	104	102	103	80	96	92	102	70	128	105	138	64	75	50	146	86	98	33	23	30	30	25	30	22	26	35	25	13
	M	M	M	M	M	M	M	M	SG	M	M	M	M	M	M	MS	M	M	M	GR	M	M	M	M	M	M	MG	M	MS	M	M	M	MG	MG	GR	M	MS	M	GR	GR	GR	GR	GR	GR	GR	GR	GR	GR	GR
Aciculites pulchra	0	0	0	0	0	0	0	0	0	0	0	0	0	0	0	0	0	0	0	0	0	0	0	0	0	0	0	0	0	0	0	0	0	0	0	0	0	0	0	0	0	0	0	0	0	0	0	0	0
Alcyonium sp. (soft coral)	0	0	0	0	0	0	0	0	0	0	0	0	0	0	0	0	0	0	0	0	0	0	0	0	0	0	0	0	0	0	0	0	0	0	0	0	0	0	0	0	0	0	0	0	0	0	0	0	0
Amphiura sp.	0	0	0	0	0	0	0	0	0	0	0	0	0	0	0	0	0	0	0	0	0	0	0	0	0	0	0	0	0	0	0	0	0	0	0	1	1	1	0	0	0	0	0	0	0	0	0	0	0
Ancorina stalagmoides (Cup sponge, red strip)	0	0	0	0	0	0	0	0	0	0	0	0	0	0	0	0	0	0	0	0	0	0	0	0	0	0	0	0	0	0	0	0	0	0	0	0	0	0	0	0	0	0	0	0	0	0	0	0	0
Unidentified anthozoa	0	0	0	0	0	0	0	0	0	0	0	0	0	0	0	0	0	0	0	0	0	0	0	0	0	0	0	0	0	0	0	0	0	0	0	0	0	0	0	0	0	0	0	0	0	0	0	0	0
Antipatharia sp. undet	0	0	0	0	0	0	0	0	0	0	0	0	0	0	0	0	0	0	0	0	0	0	0	0	0	0	0	0	0	0	0	0	0	0	0	0	0	0	0	0	0	0	0	0	0	0	0	0	0
Asterodiscus truncates (firebrick star)	0	0	0	0	0	0	0	0	0	0	0	0	0	0	0	0	0	0	0	0	0	0	0	0	0	0	0	0	0	0	0	0	0	0	0	0	0	0	0	0	0	0	0	0	0	0	0	0	0
Unidentified asteroidea	0	0	0	0	0	0	0	0	0	0	0	0	0	0	0	0	0	0	0	0	0	0	0	0	0	0	0	0	0	0	0	0	0	0	0	0	0	0	0	0	0	0	0	0	0	0	0	0	0
Axinellidae/ Raspaiiidae sp. undet	0	0	0	0	0	0	0	0	0	0	0	0	0	0	0	0	0	0	0	0	0	0	0	0	0	0	0	0	0	0	0	0	0	0	0	0	0	0	0	0	0	0	0	0	0	0	0	0	0
Biemna rufescens (Large frilly mass)	0	0	0	0	0	0	0	0	0	0	0	0	0	0	0	0	0	0	0	0	0	0	0	0	0	0	0	0	0	0	0	0	0	0	0	0	0	0	0	0	0	0	0	0	0	0	0	0	0
Bunodactis sp.(large striped anemone)	0	0	0	0	0	0	0	0	0	0	0	0	0	0	0	0	0	0	0	0	0	0	0	0	0	0	0	0	0	0	0	0	0	0	0	0	0	0	0	0	0	0	0	0	0	0	0	0	0
Callyspongia ramosa	0	0	0	0	0	0	0	0	0	0	0	0	0	0	0	0	0	0	0	0	0	0	0	0	0	0	0	0	0	0	0	0	0	0	0	0	0	0	0	0	0	0	0	0	0	0	0	0	0
Calyx imperialis	0	0	0	0	0	0	0	0	0	0	0	0	0	0	0	0	0	0	0	0	0	0	0	0	0	0	0	0	0	0	0	0	0	0	0	0	0	0	0	0	0	0	0	0	0	0	0	0	0
Caryophyllia quadragenaria	0	0	0	0	0	0	0	0	0	0	0	0	0	0	0	0	0	0	0	0	0	0	0	0	0	0	0	0	0	0	0	0	0	0	0	0	0	0	0	0	0	0	0	0	0	0	0	0	0
Comanthus sp (yellow feather star)	0	0	0	0	0	0	0	0	0	0	0	0	0	0	0	0	0	0	0	0	0	0	0	0	0	0	0	0	0	0	0	0	0	0	0	0	0	0	0	0	0	0	0	0	0	0	0	0	0
Conescharellina pala	0	0	0	0	0	0	0	0	0	0	0	0	0	0	0	0	0	0	0	0	0	0	0	0	0	0	0	0	0	0	0	0	0	0	0	0	0	0	0	0	0	0	0	0	0	0	0	0	0
Corynactis sp.(jewel anemones)	0	0	0	0	0	0	0	0	0	0	0	0	0	0	0	0	0	0	0	0	0	0	0	0	0	0	0	0	0	0	0	0	0	0	0	0	0	0	0	0	0	0	0	0	0	0	0	0	0
Unidentified crinoidea	0	0	0	0	0	0	0	0	0	0	0	0	0	0	0	0	0	0	0	0	0	0	0	0	0	0	0	0	0	0	0	0	0	0	0	0	0	0	0	0	0	0	0	0	0	0	0	0	0
Edwardsia sp.	0	0	0	0	0	0	0	0	0	0	0	0	0	0	0	0	0	0	0	0	0	0	0	0	0	0	0	0	0	0	0	0	0	0	0	0	1	1	0	0	0	0	0	0	0	0	0	0	0
Haliclona (Gellius) petrocalyx	0	0	0	0	0	0	0	0	0	0	0	0	0	0	0	0	0	0	0	0	0	0	0	0	0	0	0	0	0	0	0	0	0	0	0	0	0	0	0	0	0	0	0	0	0	0	0	0	0
Holothuria zelandica (Large sea cucumber)	0	0	0	0	0	0	0	0	0	0	0	0	0	0	0	0	0	0	0	0	0	0	0	0	0	0	0	0	0	0	0	0	0	0	0	0	0	0	0	0	0	0	0	0	0	0	0	0	0
Unidentified holothuroidea	0	0	0	0	0	0	0	0	0	0	0	0	0	0	0	0	0	0	0	0	0	0	0	0	0	0	0	0	0	0	0	0	0	0	0	0	0	0	0	0	0	0	0	0	0	0	0	0	0
Unidentified hydriods	0	0	0	0	0	0	0	0	0	0	0	0	0	0	0	0	0	0	0	0	1	1	1	1	1	1	1	1	1	1	1	1	1	1	1	0	0	0	0	0	0	0	0	0	0	0	0	0	0
Hymeniacidon spherodigitata	0	0	0	0	0	0	0	0	0	0	0	0	0	0	0	0	0	0	0	0	0	0	0	0	0	0	0	0	0	0	0	0	0	0	0	0	0	0	0	0	0	0	0	0	0	0	0	0	0
Isodictya cavicornuta (Tall tube sponge)	0	0	0	0	0	0	0	0	0	0	0	0	0	0	0	0	0	0	0	0	0	0	0	0	0	0	0	0	0	0	0	0	0	0	0	0	0	0	0	0	0	0	0	0	0	0	0	0	0
Gorgonian (Keratoisis sp)	0	0	0	0	0	0	0	0	0	0	0	0	0	0	0	0	0	0	0	0	0	0	0	0	0	0	0	0	0	0	0	0	0	0	0	0	0	0	0	0	0	0	0	0	0	0	0	0	0
Kionotrochus suteri	0	0	0	0	0	0	0	0	0	0	0	0	0	0	0	0	0	0	0	0	0	0	0	0	0	0	0	0	0	0	0	0	0	0	0	0	0	0	0	0	0	0	0	0	0	0	0	0	0
Knightaster bakeri (Yellow seastar)	0	0	0	0	0	0	0	0	0	0	0	0	0	0	0	0	0	0	0	0	0	0	0	0	0	0	0	0	0	0	0	0	0	0	0	0	0	0	0	0	0	0	0	0	0	0	0	0	0
Lophon laevistylus	0	0	0	0	0	0	0	0	0	0	0	0	0	0	0	0	0	0	0	0	0	0	0	0	0	0	0	0	0	0	0	0	0	0	0	0	0	0	0	0	0	0	0	0	0	0	0	0	0
Coral(Monomyces rubrum)	0	0	0	0	0	0	0	0	0	0	0	0	0	0	0	0	0	0	0	0	0	0	0	0	0	0	0	0	0	0	0	0	0	0	0	0	0	0	0	0	0	0	0	0	0	0	0	0	0
Ophidiaster kermadecensis (sea star)	0	0	0	0	0	0	0	0	0	0	0	0	0	0	0	0	0	0	0	0	0	0	0	0	0	0	0	0	0	0	0	0	0	0	0	0	0	0	0	0	0	0	0	0	0	0	0	0	0
Unidentified Ophiuroidea	0	0	0	0	0	0	0	0	0	0	0	0	0	0	0	0	0	0	0	0	0	0	0	0	0	0	0	0	0	0	0	0	0	0	0	0	0	0	0	0	0	0	0	0	0	0	0	0	0
Petrosia coralloides	0	0	0	0	0	0	0	0	0	0	0	0	0	0	0	0	0	0	0	0	0	0	0	0	0	0	0	0	0	0	0	0	0	0	0	0	0	0	0	0	0	0	0	0	0	0	0	0	0
Phaeophyceae sp. (Kelp)	0	0	0	0	0	0	0	0	0	0	0	0	0	0	0	0	0	0	0	0	0	0	0	0	0	0	0	0	0	0	0	0	0	0	0	0	0	0	1	1	1	1	1	1	1	1	1	1	1
(family Phidoloporidae)	0	0	0	0	0	0	0	0	0	0	0	0	0	0	0	0	0	0	0	0	0	0	0	0	0	0	0	0	0	0	0	0	0	0	0	0	0	0	0	0	0	0	0	0	0	0	0	0	0
Plumularia sp. (Hydroids)	0	0	0	0	0	0	0	0	0	0	0	0	0	0	0	0	0	0	0	0	0	0	0	0	0	0	0	0	0	0	0	0	0	0	0	0	0	0	0	0	0	0	0	0	0	0	0	0	0
Polymastia Crocea	0	0	0	0	0	0	0	0	0	0	0	0	0	0	0	0	0	0	0	0	0	0	0	0	0	0	0	0	0	0	0	0	0	0	0	0	0	0	0	0	0	0	0	0	0	0	0	0	0
Polymastia croceus	0	0	0	0	0	0	0	0	0	0	0	0	0	0	0	0	0	0	0	0	0	0	0	0	0	0	0	0	0	0	0	0	0	0	0	0	0	0	0	0	0	0	0	0	0	0	0	0	0
Unidentified sponges	0	0	0	0	0	0	0	0	0	0	0	0	0	0	0	0	0	0	0	0	0	0	0	0	0	0	0	0	0	0	0	0	0	0	0	0	0	0	0	0	0	0	0	0	0	0	0	0	0
Raspailia inequalis	0	0	0	0	0	0	0	0	0	0	0	0	0	0	0	0	0	0	0	0	0	0	0	0	0	0	0	0	0	0	0	0	0	0	0	0	0	0	0	0	0	0	0	0	0	0	0	0	0
Rossella ijimai (Glass Sponge)	0	0	0	0	0	0	0	0	0	0	0	0	0	0	0	0	0	0	0	0	0	0	0	0	0	0	0	0	0	0	0	0	0	0	0	0	0	0	0	0	0	0	0	0	0	0	0	0	0
Spongia (Heterofibria) gorgonocephalus	0	0	0	0	0	0	0	0	0	0	0	0	0	0	0	0	0	0	0	0	0	0	0	0	0	0	0	0	0	0	0	0	0	0	0	0	0	0	0	0	0	0	0	0	0	0	0	0	0
Stelletta crater	0	0	0	0	0	0	0	0	0	0	0	0	0	0	0	0	0	0	0	0	0	0	0	0	0	0	0	0	0	0	0	0	0	0	0	0	0	0	0	0	0	0	0	0	0	0	0	0	0
Stelletta maori (orange cup sponge)	0	0	0	0	0	0	0	0	0	0	0	0	0	0	0	0	0	0	0	0	0	0	0	0	0	0	0	0	0	0	0	0	0	0	0	0	0	0	0	0	0	0	0	0	0	0	0	0	0
Stichopus mollis (Holothurian) (common sea cucumber)	0	0	0	0	0	0	0	0	0	0	0	0	0	0	0	0	0	0	0	0	0	0	0	0	0	0	0	0	0	0	0	0	0	0	0	0	0	0	0	0	0	0	0	0	0	0	0	0	0
Symplectella rowi (Frilly /Glass sponge)	0	0	0	0	0	0	0	0	0	0	0	0	0	0	0	0	0	0	0	0	0	0	0	0	0	0	0	0	0	0	0	0	0	0	0	0	0	0	0	0	0	0	0	0	0	0	0	0	0
Trachycladus stylifer (Finger sponge)	0	0	0	0	0	0	0	0	0	0	0	0	0	0	0	0	0	0	0	0	0	0	0	0	0	0	0	0	0	0	0	0	0	0	0	0	0	0	0	0	0	0	0	0	0	0	0	0	0
Unidentified green algae	0	0	0	0	0	0	0	0	0	0	0	0	0	0	0	0	0	0	0	0	0	0	0	0	0	0	0	0	0	0	0	0	0	0	0	0	0	0	1	1	1	1	1	1	1	1	1	1	1
Chondropsis kirkii																					0	0	0	0	0	0	0	0	0	0	0	0	0	0	0	0	0	0	0	0	0	0	0	0	0	0	0	0	0
Geodia rex																					0	0	0	0	0	0	0	0	0	0	0	0	0	0	0	0	0	0	0	0	0	0	0	0	0	0	0	0	0
Iophon laevistylus																					0	0	0	0	0	0	0	0	0	0	0	0	0	0	0	0	0	0	0	0	0	0	0	0	0	0	0	0	0
Petrosia hebes																					0	0	0	0	0	0	0	0	0	0	0	0	0	0	0	0	0	0	0	0	0	0	0	0	0	0	0	0	0
Leucettusa lancifer																					0	0	0	0	0	0	0	0	0	0	0	0	0	0	0	0	0	0	0	0	0	0	0	0	0	0	0	0	0
Trachycladus stylifer																					0	0	0	0	0	0	0	0	0	0	0	0	0	0	0	0	0	0	0	0	0	0	0	0	0	0	0	0	0
Pleroma menoui																					0	0	0	0	0	0	0	0	0	0	0	0	0	0	0	0	0	0	0	0	0	0	0	0	0	0	0	0	0
Count of taxa per sample	0	0	0	0	0	0	0	0	0	0	0	0	0	0	0	0	0	0	0	0	1	1	1	1	1	1	1	1	1	1	1	1	1	1	1	1	2	2	2	2	2	2	2	2	2	2	2	2	2
[truncated: 17 more columns]

## Sheet: substrata
	1	2	3	4	5	6	7	8	9	10	11	12	13	14	15	16	17	18	19	20	21	22	23	24	25	26	27	28	29	30	31	32	33	34	35	36	37	38	39	40	41	42	43	44	45	46	47	48	49
	M	M	M	M	M	M	M	M	M	M	M	M	M	R	M	SG	M	MG	M	M	M	M	M	R	M	M	M	MS	G	MS	MS	GR	M	M	M	M	M	M	R	GR	MS	M	M	M	MG	GR	GR	GR	GR
Mud/ Silt	80	80	80	80	80	70	80	50	80	50	55	70	80	0	55	0	80	80	100	80	70	80	80	0	80	80	80	50	0	40	40	0	100	80	80	80	100	80	0	0	50	80	80	100	80	0	0	0	0
Sand	0	0	0	0	0	0	0	0	0	0	0	0	0	0	0	50	0	0	0	0	0	0	0	0	0	0	0	50	0	40	40	5	0	0	0	0	0	0	0	0	50	0	0	0	0	5	5	5	5
Gravel	0	0	0	0	0	0	0	0	0	0	0	1	0	0	0	20	0	20	0	0	0	0	0	0	0	0	0	0	55	0	0	85	0	0	0	0	0	0	0	70	0	0	0	0	20	85	85	85	85
Pebble	0	0	0	0	0	0	0	0	0	0	0	1	0	0	0	0	0	0	0	0	0	0	0	0	0	0	0	0	55	0	0	5	0	0	0	0	0	0	0	10	0	0	0	0	0	5	5	5	5
Rubble	0	0	0	0	0	0	0	0	0	0	0	0	0	0	0	20	0	20	0	0	0	0	0	0	0	0	0	0	0	0	0	80	0	0	0	0	0	0	0	60	0	0	0	0	20	80	80	80	80
Rocks	0	0	0	0	0	0	0	0	0	0	0	0	0	80	0	0	0	0	0	0	0	0	0	80	0	0	0	0	0	0	0	10	0	0	0	0	0	0	80	10	0	0	0	0	0	10	10	10	10
Unknown	19	19	19	19	19	30	20	50	20	50	45	28	20	20	45	20	19	0	0	19	30	20	20	20	20	19	19	0	44	0	0	0	0	0	19	20	0	19	20	0	0	19	19	0	0	0	0	0	0
	2	2	2	2	2	2	2	2	2	2	2	4	2	2	2	4	2	3	1	2	2	2	2	2	2	2	2	2	3	2	2	5	1	1	2	2	1	2	2	4	2	2	2	1	3	5	5	5	5
1	5	M	M	5c	5c	155	8c	9L	12c	15L	18L	25L	28g	36c	42c	43c	45L	50L	53c	31g	37g	34g	32L	46L	47L	48L	49L	51L	52L	54L	55L	56L	57L	58c	59L	60L	61L	62L	63L	64L	65L	29c	41g	44g	19g	22g	39g	14g	24g
10	7	M	M	7L	7L	104		M			2	M
11	8	M	M	8c	8c	102		M			3	M
12	9	M	M	9L	9L	103		M				M
13	12	MP	M	12c	12c	80		M				M
14	15	M	M	15L	15L	96		R				M
15	18	R+M	MG	18L	18L	92		M				M
16	25	M	M	25L	25L	102		S				M
17	28	MS	MS	28g	28g	70		M				M
18	36	M	M	36c	36c	128		R+M			10	M
19	37	M	M	42c	42c	105		M			11	M
2	42	M	M	43c	43c	138		M			12	M
20	43	M	MG	45L	45L	64		M			13	MP
21	45	R+M	MG	50L	50L	75		M			14	M
22	50	R+M	GR	53c	53c	50		R			15	R
23	53	PRR	M	37g	31g	86		M			16	M
24	31	MS	MS	31g	37g	146		R			17	SR
25	32	PRR	M	34g	34g	98		M			18	M
26	34	M	GR	32L	32L	33		M			19	R+M
27	46	SPRR	GR	46L	46L	23		M			20	M
28	47	SPRR	GR	47L	47L	30		S			21	M
29	48	SPRR	GR	48L	48L	30		R			22	M
3	49	SPRR	GR	49L	49L	25		M			23	M
30	51	SPRR	GR	51L	51L	30		S			24	M
31	52	SPRR	GR	52L	52L	22		S			25	R
32	54	SPRR	GR	54L	54L	26		R			26	M
33	55	SPRR	GR	55L	55L	35		M			27	M
34	56	SPRR	GR	56L	56L	25		M			28	M
35	57	SPRR	GR	57L	57L	13		M			29	MS
36	58	PRR	GR	58c	58c	40		M			30	P
37	59	SPRR	GR	59L	59L	21		M			31	MS
38	60	SPRR	GR	60L	60L	26		M			32	MS	4
39	61	SPRR	GR	61L	61L	16		R			33	PRR	5
4	62	SPRR	GR	62L	62L	22		M			34	M	6
40	63	SPRR	GR	63L	63L	27		R			35	M	7
41	64	SPRR	GR	64L	64L	26		S			36	M	8
42	65	SPRR	GR	65L	65L	36		M			37	M	9
43	29	P	G	29c	29c	42		M			38	M
44	41	MS	MS	41g	41g	100		M			39	M
45	44	M	M	44g	44g	144		R+M			40	R
46	19	M	M	19g	19g	131		R			41	PRR
47	22	M	M	22g	22g	120		R			42	MS
48	39	R	R	39g	39g	65		R			43	M
49	14	R	R	14g	14g	89		R			44	M
5	24	R	R	24g	24g	100		M			45	M
50								R+M			46	R+M
51								R			47	SPRR
52								R			48	SPRR
53								R			49	SPRR
54								R			50	SPRR
55								R			51	R+M
56								R			52	SPRR
57								R			53	SPRR
58								R			54	PRR
59								R			55	SPRR
6								M			56	SPRR
60								R			57	SPRR
61								R			58	SPRR
62								R			59	PRR
63								R			60	SPRR
64								R			61	SPRR
65								R			62	SPRR
7								M			63	SPRR
8								M			64	SPRR
9								M			65	SPRR
												SPRR
[truncated: 17 more columns]

## Sheet: taxa list
Phylum	Class	Order	Family	Genus	Species	Authority_accepted
Porifera	Demospongiae	'Lithistida'	Scleritodermidae	Aciculites	pulchra	Dendy, 1924					Aciculites pulchra
Cnidaria	Anthozoa	Alcyonacea	Alcyoniidae	Alcyonium		Linnaeus, 1758					Alcyonium sp.
Echinodermata	Ophiuroidea	Ophiurida	Amphiuridae	Amphiura		Forbes, 1843					Amphiura
Porifera	Demospongiae	Astrophorida	Ancorinidae	Ancorina	stalagmoides	Dendy, 1924					Ancorina stalagmoides
Echinodermata	Asteroidea	Valvatida	Asterodiscididae	Asterodiscus	truncatus	(Coleman, 1911)					Asterodiscus truncates
Porifera	Demospongiae	Halichondrida	Axinellidae	Axinella	australiensis	Bergquist, 1970					Axinella australiensis
Porifera	Demospongiae	Poecilosclerida	Desmacellidae	Biemna	rufescens	Bergquist & Fromont, 1988					Biemna rufescens
											Black Coral 1
											Black Coral 2
											Black Coral 3
Cnidaria	Anthozoa	Actiniaria	Actiniidae	Bunodactis		Verril, 1899					Bunodactis Sp
Porifera	Demospongiae	Haplosclerida	Callyspongiidae	Callyspongia	ramosa	(Gray, 1843)					Callyspongia ramosa
Porifera	Demospongiae	Haplosclerida	Phloeodictyidae	Calyx	imperialis	(Dendy, 1924)					Calyx imperialis
Cnidaria	Anthozoa	Scleractinia	Caryophylliidae	Caryophyllia	quadragenaria	Alcock, 1902					Caryophyllia quadragenaria
Echinodermata	Crinoidea	Comatulida	Comasteridae	Comanthus		AH Clark, 1908					Comanthus sp
Bryozoa	Gymnolaemata	Cheilostomatida	Conescharellinidae	Conescharellina	pala	Gordon, 1989					Conescharellina pala
Cnidaria	Anthozoa	Corallimorpharia	Corallimorphidae	Corynactis		Allman, 1846					Corynactis sp.
Porifera	Demospongiae	Dendroceratida	Darwinellidae	Dendrilla	rosea	Lendenfeld, 1883					Dendrilla rosea
											Ecklonia
Cnidaria	Anthozoa	Actiniaria	Edwardsiidae	Edwardsia		Quatrefages, 1842					Edwardsia
Porifera	Demospongiae	Haplosclerida	Callyspongiidae	Euplacella		Lendenfeld, 1887					Euplacella sp
											Holothuria zelandica
											Hydroid
Porifera	Demospongiae	Halichondrida	Halichondriidae	Hymeniacidon	sphaerodigitata	Bergquist, 1970					Hymeniacidon spherodigitata
Porifera	Demospongiae	Poecilosclerida	Acarnidae	Iophon	minor	(Brøndsted, 1924)					Iophon minor
Porifera	Demospongiae	Poecilosclerida	Isodictyidae	Isodictya	cavicornuta	Dendy, 1924					Isodictya cavicornuta
Cnidaria	Anthozoa	Alcyonacea	Isididae	Keratoisis		Wright, 1869					Keratoisis
Cnidaria	Anthozoa	Scleractinia	Turbinoliidae	Kionotrochus	suteri	Dennant, 1906					Kionotrochus suteri
Echinodermata	Asteroidea	Valvatida	Ganeriidae	Knightaster	bakeri	H.E.S. Clark, 1972					Knightaster bakeri
											mokohinau
Cnidaria	Anthozoa	Scleractinia	Flabellidae	Monomyces	rubrum	(Quoy & Gaimard, 1833)					Monomyces rubrum
Porifera	Demospongiae	Haplosclerida	Petrosiidae	Neopetrosia		de Laubenfels, 1949					Neopetrosia sp.
Echinodermata	Asteroidea	Valvatida	Ophidiasteridae	Ophidiaster	kermadecensis	Benham, 1911					Ophidiaster kermadecensis
Porifera	Demospongiae	Haplosclerida	Chalinidae	Orina	petrocalyx	(Dendy, 1924)					Orina petrocalyx
Bryozoa	Gymnolaemata	Cheilostomatida	Otionellidae	Otionellina	affinis	(Cook & Chimonides, 1984)					Otionellina affinis
Porifera	Demospongiae	Haplosclerida	Petrosiidae	Petrosia	coralloides	(Dendy, 1924)					Paracaudina coriacea		? =	Paracaudina cuprea
Porifera	Demospongiae	Haplosclerida	Petrosiidae	Petrosia	hebes	Lendenfeld, 1888					Petrosia (Petrosia)
											Petrosia coralloides
											Phidoloporidae
Cnidaria	Hydrozoa	Leptothecata	Plumulariidae	Plumularia		Lamarck, 1816					Plumularia sp.
Porifera	Demospongiae	Hadromerida	Polymastiidae	Polymastia	crocea	Kelly-Borges & Bergquist, 1997					Polymastia croceus
Porifera	Demospongiae	Poecilosclerida	Raspailiidae	Raspailia	inaequalis	Dendy, 1924					Raspailia inequalis
Porifera	Hexactinellida	Lyssacinosida	Rossellidae	Rossella	ijimai	Dendy, 1924					Rossella ijimai
Porifera	Demospongiae	Haplosclerida	Callyspongiidae	Siphonochalina	latituba	(Dendy, 1924)					Siphonochalina latituba
Porifera	Demospongiae	Dictyoceratida	Spongiidae	Spongia		Linnaeus, 1759					Spongia (Heterofibria)
Porifera	Demospongiae	Astrophorida	Ancorinidae	Stelletta	columna	Thiele, 1898					Stelletta columna
Porifera	Demospongiae	Astrophorida	Ancorinidae	Stelletta	crater	Dendy, 1924					Stelletta crater
Porifera	Demospongiae	Astrophorida	Ancorinidae	Stelletta	maori	Dendy, 1924					Stelletta maori
Porifera	Demospongiae	Astrophorida	Ancorinidae	Stelletta		Schmidt, 1862					Stelletta n.sp
Echinodermata	Holothuroidea	Aspidochirotida	Stichopodidae	Stichopus	mollis	(Hutton, 1872)					Stichopus mollis
Porifera	Hexactinellida	Lyssacinosida	Euplectellidae	Symplectella	rowi	Dendy, 1924					Symplectella rowi
Porifera	Demospongiae	Hadromerida	Trachycladidae	Trachycladus	stylifer	Dendy, 1924					Trachycladus stylifer
Porifera	Demospongiae	Haplosclerida	Phloeodictyidae	Vagocia	imperialis	(Dendy, 1924)					Ulva
											Unidentified anthozoa
											Unidentified asteroidea
											Unidentified crinoidea
											Unidentified holothuroidea
											Unidentified Ophiuroidea
											Unidentified sponges
											Vagocia imperialis
